# Supplementary material for: Development of a Gas-Tight Syringe Headspace GC-FID Method for the Detection of Ethanol, and a Description of the Legal and Practical Framework for Its Analysis, in Samples of English and Welsh Motorists’ Blood and Urine
Source: Molecules. 2022 Jul 26;27(15):4771. doi: 10.3390/molecules27154771 (PMC9331811; doi:10.3390/molecules27154771)
Supplement: Supplementary file 1 [file molecules-27-04771-s001.zip]

Archive with 1 entries (1 files):
- molecules-1799563-supplementary.pdf
